# Supplementary material for: Differential diagnosis of benign and malignant ovarian tumors with combined tumor and systemic inflammation-related markers
Source: J Cancer. 2025 Jul 11;16(10):3192–201. doi: 10.7150/jca.112768 (PMC12305622; doi:10.7150/jca.112768)
Supplement: Supplementary file 1 — Supplementary data. [file jcav16p3192s1.xlsx]

## Sheet: Sheet1
Patients	Groups	Age	BMI	Menopausal state（1yse2no）	CA125（U/mL）35	HE4（pmol/l）	NLR	PLR	MLR	SII
1	1	53	23.62	1	978.5	3900	3.63975	155.28	0.068323	909.938
2	1	56	26.22	1	35.58	134.9	7.2782	113.534	0.195489	1099.01
3	1	63	20.81	1	3135	2700	3.125	165.789	0.447368	787.5
4	1	34	18.52	2	5000	3800	3.52727	323.636	0.554545	1255.71
5	1	78	20.7	1	155	305.7	2.79577	178.873	0.408451	710.127
6	1	70	20.54	1	17.28	65.08	5.36782	178.161	0.793103	832.011
7	1	41	24.77	1	181.6	61.03	4.06471	150.588	0.447059	1040.56
8	1	33	22.58	2	161.03	50.59	3.79524	122.381	0.12381	975.376
9	1	71	17.58	1	250.59	34.8	4.44444	286.667	0.422222	1146.67
10	1	71	20.31	1	11.33	113.5	3.46429	231.25	0.366071	897.25
11	1	52	27.24	1	940	1356.7	1.74627	123.881	0.529851	289.881
12	1	35	22.59	2	16	87.56	2.64103	167.308	0.429487	689.308
13	1	56	22.21	1	750.6	346.8	3.17978	106.18	0.44382	600.978
14	1	67	24.61	1	53.12	384.7	5	453.75	0.575	1815
15	1	54	24.46	1	74.24	455.4	1.5381	125.714	0.290476	406.057
16	1	62	22.89	1	107.2	133.8	0.916667	110.417	0.320833	242.917
17	1	66	26.04	1	2718	2500	1.22222	246.561	0.253968	569.556
18	1	72	23.71	1	5.8	59.89	2.29825	234.211	0.596491	613.632
19	1	55	23.44	1	31.1	123.6	1.53061	109.388	0.114286	410.204
20	1	50	34.63	1	177.4	122.7	1.41667	162.821	0.371795	359.833
21	1	57	25.59	1	50.23	71.47	3.14159	238.938	0.867257	848.23
22	1	67	23.11	1	7.5	63.79	3.93913	188.696	0.382609	854.791
23	1	50	22.41	1	2609	630	9.06667	453.333	0.433333	2466.13
24	1	45	20.7	2	79.86	481.1	4.99153	200.847	0.330508	1182.99
25	1	50	23.34	1	2158	1900	3.2439	222.764	0.300813	888.829
26	1	68	19	1	63.15	116.6	1.69672	308.197	0.286885	637.967
27	1	51	27.34	2	461.4	780.6	3.70635	219.048	0.785714	1022.95
28	1	55	23.24	1	16.76	72.49	2.57265	236.752	0.726496	712.624
29	1	44	25.78	2	15.9	234	3.85156	295.312	0.5625	1455.89
30	1	68	26.77	1	994.5	3256.5	1.47287	371.318	0.511628	705.504
31	1	49	25.15	1	121.2	181.6	5.0458	290.076	0.694656	1917.4
32	1	58	22.66	1	364.5	121.5	2.75556	138.519	0.703704	515.289
33	1	29	20.83	2	32.3	335.6	1.80672	217.647	0.663866	467.941
34	1	66	20.2	1	179.4	134.5	2.19728	241.497	0.469388	780.034
35	1	46	23.94	2	1290	371	4.96809	267.021	0.574468	1246.99
36	1	57	24.54	2	471	173	1.93258	156.742	0.483146	539.191
37	1	69	30	1	524.2	192.5	3.20896	244.776	0.641791	526.269
38	1	67	19.92	1	174.4	1500	12.1607	651.786	1.32143	4438.66
39	1	58	27.94	1	1535.55	690	2.51948	291.558	0.0909091	1131.25
40	1	51	24.89	2	1616	1197	2.57865	199.438	0.370787	915.421
41	1	78	26.37	1	1280	1320	2	180.69	0.37931	524
42	1	37	23.05	2	9.85	545.4	1.94805	113.853	0.242424	512.338
43	1	61	25.07	1	600	87.39	1.57364	115.504	0.228682	468.946
44	1	29	23.66	2	351.2	306.6	6.86207	318.391	1.27586	1900.79
45	1	60	16.9	2	37.72	92.65	1.6443	238.926	0.812081	585.369
46	1	34	19.13	2	100.58	952.1	0.986047	180.93	0.47907	383.572
47	1	32	22.68	2	28.04	31.4	4.92308	273.077	0.392308	1747.69
48	1	57	18.78	2	169.97	980.67	5.42857	265.179	0.446429	1612.29
49	1	52	27.1	2	27.88	99.06	1.75373	222.388	0.432836	522.612
50	1	50	27.48	1	344	467.4	2.27564	191.667	0.621795	680.417
51	1	25	24.44	2	64.39	112.7	3.58974	265.812	0.564103	1116.41
52	1	62	27.22	1	140	75.41	2.76271	202.542	0.398305	660.288
53	1	18	25.71	2	31.6	50.91	2.66906	246.763	0.309353	915.489
54	1	47	29.32	2	47.2	53.52	2.67769	302.479	0.495868	980.033
55	1	35	25.59	2	284.4	168.7	1.88889	251.852	0.340741	642.222
56	1	62	27.06	2	12.26	42.11	2.33898	296.61	0.508475	818.644
57	1	60	18.78	1	831.93	55.3	1.22449	195.918	0.428571	352.653
58	1	60	19.96	2	66.73	43.78	1.91919	301.01	0.727273	571.919
59	1	44	24.74	2	225	300.2	1.92135	177.528	0.151685	607.146
60	1	60	25.59	1	431.13	105.8	3.02597	251.948	0.24026	1174.08
61	1	58	22.15	1	1907	4000	3.26966	261.236	0.297753	1520.39
62	1	49	34.25	2	978.62	131.6	2.29054	210.135	0.189189	712.358
63	1	63	21.79	1	234.93	247.2	3.03286	146.479	0.056338	946.254
64	1	54	31.89	2	151	284.4	2.63509	124.561	0.136842	935.456
65	1	70	27.85	1	218.3	1164.59	7.50575	360.92	1.01149	2356.8
66	1	58	22.58	2	10.89	50.18	10.8036	116.071	0.258929	1404.46
67	1	68	27.34	1	706.6	66.73	2.48507	264.925	0.283582	882.201
68	1	38	24.22	2	293.43	312.23	5.38462	249.359	0.314103	2094.62
69	1	65	21.23	1	1569.16	52.48	1.80899	132.022	0.325843	425.112
70	1	28	32.39	2	1827	546.1	3.45	398.75	0.4125	1100.55
71	1	53	20.43	1	43.85	54.98	0.947619	152.381	0.319048	303.238
72	1	18	21.45	2	18.84	750.9	1.32083	133.75	0.216667	423.988
73	1	56	23.44	1	2826	147.5	1.21693	170.37	0.306878	391.852
74	1	64	22.66	1	83.5	122.4	1.62896	150.226	0.176471	540.814
75	1	48	18.49	1	57.01	377.1	7.28571	925.714	3.48571	2360.57
76	1	31	20.2	2	23.13	78.15	1.30387	194.475	0.325967	458.961
77	1	61	25.2	1	11.62	235.6	1.39655	187.356	0.563218	455.276
78	1	49	28.58	2	306.2	64.61	2.1745	248.993	0.436242	806.738
79	1	46	19.65	2	600	730	3.30769	362.821	0.487179	936.077
80	1	57	28.04	1	70	100.27	2.3741	236.691	0.776978	781.079
81	1	70	20.89	1	21.29	50	3.46377	239.13	0.355072	1143.04
82	1	67	19.98	1	17.1	70.2	1.25	197.024	0.619048	413.75
83	1	70	23.68	1	50.7	462.6	1.35681	151.643	0.42723	438.249
84	1	52	22.22	1	322	998.2	2.73469	135.918	0.273469	910.653
85	1	48	22.31	1	1000	882.74	1.87578	145.342	0.515528	438.932
86	1	56	20.2	1	308	111.7	2.82707	251.88	0.56391	947.068
87	1	67	20.27	1	660	243.25	3.23684	238.816	0.289474	1174.97
88	1	45	27.06	2	570	170.01	3.61818	306.364	0.618182	1219.33
89	1	37	22.86	2	589	1500	2.05634	273.944	0.542254	799.915
90	1	62	16.94	1	854	43.83	1.20856	127.807	0.112299	288.845
91	1	58	18.65	1	165.45	78.56	2.21176	200	0.258824	752
92	1	59	24.98	1	149.88	39.05	3.79279	307.207	1.03604	1293.34
93	1	64	25.89	1	159.22	1500	8.58889	360	0.9	2782.8
94	1	43	21.93	2	164.89	544.46	1.85714	293.75	0.366071	611
95	1	37	27.89	2	35	861.69	1.20455	195.455	0.443182	414.364
96	1	56	26.37	1	86	61.69	2.18452	205.357	0.797619	753.661
97	1	43	21.76	2	435.58	41.06	1.40541	166.216	0.445946	345.73
98	1	31	17.92	2	1725	2873.75	2.34118	204.118	0.311765	812.388
99	1	36	21.72	2	3378	116.4	2.26277	254.015	0.569343	787.445
100	1	38	20.55	2	358	142.8	4.5082	368.033	0.360656	2024.18
101	1	42	20.57	2	328	161.69	2.5188	263.158	0.729323	881.579
102	1	46	21.63	2	181.6	91.06	2.34831	176.966	0.421348	739.719
103	1	49	23.81	2	140.22	73.21	2.39583	183.333	0.265625	843.333
104	1	52	25.22	1	567.2	244.86	5.25	440.789	1.21053	1758.75
105	1	53	21.72	1	3311.33	1356.3	5.43478	504.348	0.333333	1891.3
106	1	57	26.22	2	870	3653.79	2.29457	275.194	0.263566	814.574
107	1	59	24.97	2	16	344.5	1.33708	95.1311	0.164794	339.618
108	1	58	27.01	2	750.6	2450	1.51953	100.391	0.183594	390.52
109	1	55	23.34	2	53.12	532.9	0.533473	74.8954	0.100418	190.983
110	1	54	23.28	2	24.24	41.91	4.71545	234.959	0.382114	1362.76
111	1	65	32.39	1	67.2	70.53	5.52846	243.089	0.414634	1653.01
112	1	63	19.2	1	2718	105.7	2.46269	269.403	0.462687	889.03
113	1	67	24.22	1	15.8	75.82	3.26144	174.51	0.359477	870.804
114	1	69	23.44	1	31.1	55.7	5.00901	327.027	0.567568	1818.27
115	1	65	25.78	1	177.4	1278.1	1.49007	205.96	0.10596	463.411
116	1	64	27.51	1	30.23	350.77	2.48344	241.722	0.18543	906.457
117	1	62	22.04	1	7.5	464.3	3.60656	197.268	0.31694	1301.97
118	1	71	31.53	1	1609	103.9	3.27439	223.78	0.45122	1201.7
119	1	70	25.81	1	79.86	116.4	8.32692	551.923	0.711538	2389.83
120	1	76	19.43	1	214.8	744.8	2.4	241.667	0.508333	696
121	1	56	31.99	1	69.31	34.5	2.6648	166.48	0.22905	794.112
122	1	57	18.29	1	461.4	124.9	2.56444	164.889	0.235556	951.409
123	1	58	22.77	1	16.76	85.21	0.674157	139.326	0.209738	250.787
124	1	64	24.65	1	368.68	1065.4	1.78138	151.012	0.251012	664.453
125	1	81	29.52	1	194.5	94.43	1.67136	175.587	0.338028	625.089
126	1	47	25.39	2	121.2	70.01	3.1659	172.811	0.119816	1187.21
127	1	46	25.78	2	364.5	79.76	1.54497	198.942	0.137566	580.91
128	1	44	28.3	2	232.3	1843.25	1.96748	306.504	0.601626	741.74
129	1	38	24.01	2	179.4	135.8	6.36567	282.09	0.358209	2406.22
130	1	45	26.04	2	1290	167.9	2.11043	232.515	0.411043	799.853
131	1	50	21.8	2	371	256.8	2.2562	314.05	0.545455	857.355
132	1	49	19.53	2	524.67	43.83	3.38411	183.444	0.384106	937.397
133	1	39	18.75	2	134.4	147.7	1.37975	115.19	0.879747	251.114
134	1	42	20.96	2	15.5	46.2	2.53988	234.969	0.159509	972.773
135	1	46	17.15	2	26	741.3	4.84211	213.534	0.218045	1375.16
136	1	45	27.77	2	195	1500	2.53521	271.127	0.542254	976.056
137	1	43	22.86	2	7.85	553.79	2.30769	236.752	0.282051	639.231
138	1	44	29.48	2	600	375.82	3.38028	272.535	0.309859	1308.17
139	1	49	28.67	2	21.2	278.1	3.51825	137.226	0.277372	661.431
140	1	48	22.43	2	37.72	50.77	3.04118	114.118	0.6	589.988
141	1	67	36	1	117.77	103.9	2.8018	351.351	0.522523	1092.7
142	1	65	18.29	1	28.04	116.4	3.94382	285.393	1.48315	1001.73
143	1	68	31.96	1	169.97	124.9	3.20536	350	0.0446429	1256.5
144	1	51	23.71	1	27.88	85.21	2.45918	151.531	0.178571	730.378
145	1	55	24.31	1	232.45	356.9	6.13235	579.412	0.573529	2416.15
146	1	44	26.29	2	64.39	52.12	2.10135	174.324	0.824324	542.149
147	1	68	26.04	1	140	543.15	3.16216	356.757	0.378378	1252.22
148	1	49	26.3	1	34.6	81.1	2.33117	246.104	0.305195	883.513
149	1	58	25.81	1	947.2	2093.15	3.74342	261.842	0.638158	1489.88
150	1	29	26.08	2	284.4	481.1	3.2521	335.294	0.428571	1297.59
151	1	66	26.03	1	112.26	82.43	2.56	303.2	0.128	970.24
152	1	50	27.25	2	31.93	1141.91	3.52381	318.254	0.428571	1413.05
153	1	51	21.08	2	66.73	70.53	2.46629	282.022	0.365169	1238.08
154	1	52	22.55	1	225	105.7	2.22424	244.242	0.272727	896.37
155	1	53	22.58	1	476.13	1253.79	2.8046	202.299	0.0574713	493.609
156	1	67	29.48	1	2365	75.82	5.5102	413.265	0.0918367	2231.63
157	1	58	24.09	1	978.62	35.5	5.375	200	0.25	774
158	1	50	21.08	1	1234.93	3278.1	2.58036	363.393	0.321429	1050.21
159	1	67	34.25	1	151	50.77	2.03571	157.653	0.188776	629.036
160	1	66	19.92	1	1018.67	103.9	7.64706	472.059	0.323529	2454.71
161	1	63	33.98	1	710.89	116.4	4.06081	277.027	0.452703	1664.93
162	1	70	28.52	1	506.6	44.9	2.13514	300.901	0.477477	713.135
163	1	74	27.89	1	393.43	1426	2.11039	207.143	0.461039	673.214
164	1	78	26.29	1	69.16	83.5	2.83553	271.711	0.480263	1171.07
165	1	65	28.04	1	627	57.01	5.31933	289.076	0.403361	1829.85
166	1	61	21.45	1	243.85	193.15	1.54206	145.327	0.17757	479.579
167	1	53	19.92	2	418.84	81.1	2.34234	145.045	0.238739	754.234
168	1	56	33.2	1	27.26	1500	2.11818	189.545	0.0681818	883.282
169	1	63	19.43	1	283.5	116.6	3.82171	197.674	0.147287	974.535
170	1	34	23.62	2	41.11	72.49	4.20635	332.54	0.611111	1762.46
171	1	78	25.63	1	241.54	111.5	2.55085	341.525	0.279661	1027.99
172	1	70	26.67	1	771.52	1500	3.81739	453.913	0.382609	1992.68
173	1	41	27.77	2	551.19	85.23	2.36634	318.812	0.376238	761.96
174	1	33	27.83	2	32.14	48.75	4.85294	414.706	1	2052.79
175	1	71	19.23	1	22.22	545.92	6.47222	300	0.537037	2097
176	1	52	25.71	1	12.2	39.08	3.85321	114.679	1.21101	481.651
177	1	53	21.87	1	8	766.89	3.61905	405.714	0.047619	1541.71
178	1	67	21.78	1	7	107.1	1.1791	212.438	0.109453	503.478
179	1	58	21.34	1	20.35	70.94	1.59314	209.804	0.352941	681.863
180	1	50	23.42	2	31.44	111.7	2.11275	75.9804	0.127451	327.475
181	1	67	12.19	1	1891.02	50.48	1.60458	140.523	0.0849673	689.967
182	1	66	31.24	1	35.98	113.1	1.03774	73.8994	0.232704	243.868
183	1	63	27.69	1	3401.09	116.9	3.82353	166.912	0.352941	867.941
184	1	62	32.46	1	11.77	118.1	4.70707	338.384	0.676768	1576.87
185	1	63	32.05	1	299.01	66.59	3.6055	197.248	0.605505	775.183
186	1	52	30.44	2	854	1500	2.59036	119.88	0.349398	515.482
187	1	50	27.29	1	165.45	116.6	1.55155	238.66	0.716495	718.366
188	1	54	24.38	2	149.88	97.5	2.18408	264.179	0.0199005	1159.75
189	1	57	30.82	1	63.18	56.56	1.05286	192.952	0.343612	461.154
190	0	26	27.34	2	8.9	34.98	1.08456	82.3529	0.169118	242.941
191	0	44	40.46	2	55.85	49.82	1.49767	128.372	0.0790698	413.358
192	0	39	22.04	2	23.9	65.88	2.78862	103.252	0.211382	354.154
193	0	50	22.89	2	65.1	67.1	1.27273	115.152	0.444444	290.182
194	0	14	19.38	2	131.7	42.6	2.19162	77.2455	0.311377	282.719
195	0	50	21.5	2	97.21	83.5	1.57209	97.2093	0.0883721	328.567
196	0	70	24.09	1	41.27	57.01	5.77778	413.58	0.0123457	1935.56
197	0	60	26.14	1	66.94	95.7	1.41975	137.654	0.45679	316.605
198	0	69	26.67	1	89.28	81.1	1.52414	91.7241	0.434483	202.71
199	0	58	27.77	1	36.24	150	1.14828	95.5172	0.155172	318.072
200	0	60	31.22	1	33.27	116.6	2.59677	108.871	0.209677	350.565
201	0	60	19.53	1	84.88	72.49	4.34906	248.113	0.0660377	1143.8
202	0	74	24.34	1	54.65	111.5	2.54918	112.295	0.295082	349.238
203	0	63	26.67	1	20.7	150	1.10204	74.6939	0.118367	201.673
204	0	34	18.52	2	49.76	54.76	5.26786	302.679	0.526786	1785.8
205	0	38	20.7	2	21.65	56.65	1.57025	168.595	0.561983	320.331
206	0	70	20.54	1	119.3	61.18	2.73214	125.893	0.232143	385.232
207	0	48	21.88	2	82.16	139	2.59259	165.926	0.555556	580.741
208	0	68	29.3	1	49.76	56.9	1.67742	150.968	0.180645	392.516
209	0	24	26.53	2	100	90.86	2.58333	120	0.533333	372
210	0	57	27.34	1	119.3	52.22	2.0354	112.389	0.0575221	516.991
211	0	65	15.78	1	82.16	49.08	1.40351	85.3801	0.315789	204.912
212	0	29	21.5	2	160.6	58.2	3.79032	140.323	0.153226	659.516
213	0	24	25.39	2	6	82.31	2.4129	95.4839	0.432258	357.11
214	0	52	26.84	2	9	110.2	8.15789	253.947	0.526316	1574.47
215	0	45	23.23	2	8	40.19	3.2948	86.7052	0.612717	494.22
216	0	45	17.72	2	4	55.85	1.23348	110.573	0.132159	309.604
217	0	28	22.49	2	18	56.9	1.905	76	0.32	289.56
218	0	45	23.23	2	16	65.1	3.63636	209.091	0.14876	920
219	0	34	21.26	2	17	111.7	1.79508	282.787	0.418033	619.303
220	0	36	28.58	2	24	98.21	3.30935	255.396	0.158273	1174.82
221	0	38	22.96	2	27	55.85	2.20548	243.836	0.40411	785.151
222	0	56	32.05	1	29	56.9	1.39073	103.974	0.403974	218.344
223	0	45	25.97	2	30	65.1	2.18301	103.268	0.281046	344.915
224	0	25	19.27	2	32	36.24	2.39521	176.647	0.39521	706.587
225	0	45	23.11	2	27	67.13	2.23669	94.6746	0.153846	357.87
226	0	65	23.81	1	25	106.4	1.20833	90	0.1375	261
227	0	64	20.69	1	15	68.52	3.57143	128.571	0.150794	578.571
228	0	23	19.23	2	16	86.07	4.47368	351.316	0.631579	1194.47
229	0	25	23.15	2	114	49.46	1.87692	126.154	0.484615	307.815
230	0	29	24.46	2	157	121	1.00946	83.5962	0.116719	267.508
231	0	34	23.38	2	189	84.62	3.06923	127.692	0.146154	509.492
232	0	31	25.63	2	250	89.28	2.75	172.5	0.2125	759
233	0	33	24.8	2	300	43.45	1.48387	108.387	0.335484	249.29
234	0	36	23.34	2	146	33.27	2.82353	217.647	0.154412	835.765
235	0	32	19.2	2	78	84.88	3.84615	118.881	0.566434	653.846
236	0	43	33.2	2	76	54.65	1.6129	175	0.209677	350
237	0	41	19.92	2	98	60.6	1.12403	66.6667	0.360465	193.333
238	0	40	25.81	2	27	33.45	3.07692	286.923	0.0153846	1147.69
239	0	30	22.86	2	28	63.27	2.70714	124.286	0.185714	471.043
240	0	33	24.44	2	29	49.76	1.83673	89.2857	0.27551	321.429
241	0	33	21.36	2	26	74.88	2.69504	189.362	0.283688	719.574
242	0	26	24.03	2	132	119.3	1.27059	104.118	0.2	224.894
243	0	41	26.57	2	15	82.16	2.71569	213.725	0.235294	592.02
244	0	34	23.24	2	17	40.37	4.81579	235.526	0.302632	862.026
245	0	47	28.6	2	10.02	87.6	1.14583	93.75	0.140625	206.25
246	0	50	29.09	1	7.38	45.3	1.33	72.6667	0.106667	289.94
247	0	43	21.45	2	7.68	54.5	1.06164	62.3288	0.178082	193.219
248	0	41	24.34	2	23.36	36.21	1.50442	105.31	0.29646	358.053
249	0	40	30.22	2	10.08	68.66	3.30682	161.364	0.352273	939.136
250	0	44	19.96	2	9.66	124.9	1.69519	138.503	0.278075	439.053
251	0	37	24.68	2	7.38	99.09	1.79769	107.514	0.0346821	334.37
252	0	36	24.03	2	7.68	39.04	3.25	164.815	0.351852	578.5
253	0	35	25.08	2	23.36	65.09	3.20536	346.429	0.321429	1243.68
254	0	32	28.73	2	9.62	77.46	1.89262	193.289	0.127517	545.074
255	0	39	21.09	2	6.75	41.86	3.86111	175.926	0.527778	733.611
256	0	64	22.66	1	5.75	50.66	1.75706	180.226	0.39548	560.503
257	0	24	28.23	2	6.33	43.81	2.82727	174.545	0.572727	542.836
258	0	45	27.34	2	8.1	105.56	0.605455	61.6364	0.0836364	205.249
259	0	47	25.1	2	149.4	77.6	2.22222	143.704	0.140741	431.111
260	0	47	17.85	2	4.62	46.28	2.1422	131.651	0.279817	614.812
261	0	35	20.7	2	9.47	38.65	2.96667	326.667	0.5	581.467
262	0	53	28.13	1	6.37	69.04	2.02	311	0.19	628.22
263	0	61	24.84	1	8.83	98.1	1.34545	72	0.130909	266.4
264	0	43	20.55	2	28.02	76.9	1.12245	152.551	0.168367	335.612
265	0	36	17.3	2	13.78	99.78	8.57895	507.018	1.07018	2479.32
266	0	33	20.52	2	18.02	82.91	1.2328	163.492	0.544974	380.937
267	0	44	22.03	2	12.57	132.3	1.04706	129.804	0.160784	346.576
268	0	45	18.78	2	6.47	137.2	1.35556	112.778	0.1	275.178
269	0	41	26.37	2	6.2	49.47	1.43713	129.94	0.221557	311.856
270	0	31	18.59	2	10.58	115.6	1.17273	62.1212	0.157576	240.409
271	0	47	25.48	2	11.77	56.62	3.57143	233.766	0.0584416	1285.71
272	0	55	21.09	1	10.91	24.78	0.914062	80.8594	0.285156	189.211
273	0	38	26.71	2	10.65	113.8	4.672	224	0.152	1308.16
274	0	71	24.89	1	57.03	85.67	1.71649	107.732	0.159794	358.747
275	0	36	23.12	2	10.53	74.88	1.44828	207.586	0.137931	435.931
276	0	36	23.42	2	7	119.3	2.01183	124.852	0.112426	424.497
277	0	37	24.65	2	5.47	82.16	1.89759	248.193	0.325301	781.807
278	0	41	23.66	2	20.84	40.37	1.62791	192.442	0.110465	538.837
279	0	64	22.77	1	6.49	87.6	1.69886	121.591	0.107955	363.557
280	0	40	18.07	2	6.88	45.3	2.58385	133.54	0.204969	555.528
281	0	57	29.74	1	8.88	54.5	2.10759	143.671	0.424051	478.424
282	0	51	18.07	1	20.49	34.98	2.34058	157.246	0.427536	507.906
283	0	46	23.34	2	12.14	46.82	1.82955	175.568	0.363636	565.33
284	0	42	22.58	2	13.68	65.88	2.55645	176.613	0.129032	559.863
285	0	29	20.94	2	45	57.1	3.05732	191.72	0.10828	920.255
286	0	27	18.87	2	11.94	72.6	1.66216	149.324	0.25	367.338
287	0	26	24.98	2	11.28	23.5	1.45161	119.355	0.198925	322.258
288	0	30	21.99	2	6.22	57.01	1.78049	181.301	0.422764	397.049
289	0	36	20.5	2	7.95	95.7	1.74775	100.901	0.220721	391.495
290	0	39	24.97	2	9.06	81.1	1.07692	96.1538	0.230769	242.308
291	0	29	23.03	2	10.79	150	4.59292	288.496	0.451327	1497.29
292	0	37	23.11	2	12.73	106.6	1.25941	94.9791	0.133891	285.887
293	0	38	21.51	2	30.8	72.49	1.77528	85.3933	0.138577	404.764
294	0	36	26.35	2	25.07	91.5	1.92116	80.083	0.161826	370.784
295	0	33	24.52	2	10.99	82.73	1.16114	65.4028	0.137441	160.237
296	0	46	19.2	2	9.86	42.72	1.46188	103.587	0.206278	337.695
297	0	42	27.44	2	9.27	42.86	2.25333	97.3333	0.0755556	493.48
298	0	41	27.34	2	19.17	98.95	1.9422	134.682	0.150289	452.532
299	0	42	17.19	2	18.07	149.1	2.39665	182.682	0.379888	783.704
300	0	54	19.95	1	14.96	71.47	1.67097	151.613	0.335484	392.677
301	0	36	25.39	2	12.85	84.88	2.10458	181.046	0.124183	582.967
302	0	35	22.23	2	13.91	45.65	0.918699	96.3415	0.410569	217.732
303	0	32	23.53	2	4.09	49.6	1.28425	97.2603	0.150685	364.726
304	0	39	19.53	2	20.83	33.45	3.10145	173.188	0.456522	741.246
305	0	64	28.13	1	7.49	36.27	0.916667	70.8333	0.15625	187
306	0	24	28.04	2	6.86	94.76	2.09551	135.393	0.146067	505.017
307	0	35	15.59	2	15.75	74.88	3.66129	195.161	0.0564516	886.032
308	0	47	18.34	2	66.1	89.3	1.87892	149.776	0.237668	627.561
309	0	47	23.31	2	36.98	82.16	1.69203	88.4058	0.141304	412.855
310	0	44	21.2	2	4.17	40.37	1.26316	210.526	0.152632	505.263
311	0	39	22.66	2	8.34	78.6	1.621	112.329	0.16895	398.767
312	0	50	19.05	1	17.81	54.3	0.827338	88.8489	0.0935252	204.353
313	0	19	24.77	2	26.74	34.66	1.63964	111.712	0.337838	406.631
314	0	50	23.34	2	9.5	56.65	0.676871	84.6939	0.0952381	168.541
315	0	70	24.84	1	123	61.18	1.85185	124.868	0.338624	437.037
316	0	60	26.77	1	234	39	2.17526	129.381	0.221649	545.99
317	0	61	22.6	1	120	56.9	4.69748	295.798	0.201681	1653.51
318	0	58	20.81	1	3	86.86	1.76961	89.7059	0.0931373	323.838
319	0	24	21.45	2	5	52.22	1.97209	118.14	0.311628	500.912
320	0	35	23.18	2	20.85	49.08	1.24915	87.0307	0.136519	318.532
321	0	47	19.53	2	65.97	58.2	0.827839	72.1612	0.124542	163.084
322	0	47	17.15	2	13.21	82.31	1.14352	72.6852	0.138889	179.532
323	0	44	19.05	2	25.87	48.2	1.68783	136.508	0.338624	435.46
324	0	39	25.59	2	7.45	40.19	2.22892	118.675	0.319277	439.096
325	0	50	19.2	2	11.03	55.85	2.82317	158.537	0.0914634	734.024
326	0	16	20.45	2	4.45	56.9	2.83766	104.545	0.142857	456.864
327	0	50	16.77	2	21.06	65.1	1.2033	124.176	0.324176	271.945
328	0	30	25.59	2	5	48.7	1.45852	114.847	0.266376	383.59
329	0	34	20.66	2	15.41	98.21	1.73934	125.118	0.056872	459.185
330	0	35	21.83	2	3.83	55.85	4.41525	224.576	0.559322	1170.04
331	0	32	19.61	2	13.92	56.9	1.53546	74.8227	0.0921986	323.982
332	0	31	21.78	2	0.6	65.1	1.67539	144.503	0.193717	462.408
333	0	29	22.06	2	20.19	36.24	1.63071	111.203	0.0788382	437.029
334	0	28	19.6	2	10.98	67.13	1.85782	127.488	0.0853081	499.754
335	0	41	29.14	2	38.93	99.4	1.9521	161.677	0.377246	527.066
336	0	47	20.55	2	15.58	40.37	0.819355	87.4194	0.119355	222.045
337	0	57	23.81	1	278	54.5	1.10032	73.4628	0.0614887	249.773
338	0	34	24.38	2	231	36.21	1.89773	155.114	0.193182	518.08
339	0	34	24.46	2	16.94	68.66	1.72364	99.6364	0.221818	472.276
340	0	43	18.99	2	15.02	24.9	0.957082	102.575	0.0901288	228.742
341	0	43	19.95	2	25.46	99.09	1.46863	101.845	0.099631	405.343
342	0	35	18.72	2	14.91	14.5	1.62874	165.868	0.137725	451.162
343	0	32	21.88	2	11.79	17.46	2.08284	164.497	0.550296	579.03
344	0	31	25	2	150	41.86	2.07345	157.627	0.118644	578.492
345	0	29	18.07	2	66	43.81	1.33088	69.1176	0.0955882	250.206
346	0	28	19.92	2	6.43	38.65	2.608	112.4	0.216	732.848
347	0	41	21.87	2	16.19	69.04	1.40367	129.358	0.183486	395.835
348	0	47	19.88	2	70	98.1	0.762821	90.7051	0.108974	215.878
349	0	26	17.97	2	8.48	56.62	2.22424	172.121	0.284848	631.685
350	0	30	24.67	2	4	113.8	4.83594	222.656	0.179688	1378.24
351	0	36	28.04	2	0.9	85.67	1.62633	101.779	0.0676157	465.132
352	0	39	18.78	2	34	67.2	2.18935	169.822	0.307692	628.343
353	0	29	18.34	2	22.19	49.47	1.6859	210.256	0.333333	552.974
354	0	37	20.08	2	13.08	82.91	2.90991	130.18	0.752252	840.964
355	0	38	18.81	2	14.1	79	1.34356	177.914	0.159509	389.632
356	0	36	21.48	2	109	66.9	2.1747	175.301	0.313253	632.837
357	0	33	23.62	2	125	86.86	1.51943	101.413	0.374558	436.078
358	0	46	23.62	2	33.97	52.22	0.790614	71.8412	0.137184	157.332
359	0	32	23.71	2	110	49.08	2.52532	186.076	0.297468	742.443
360	0	31	24.84	2	23.12	68.99	1.36508	103.704	0.100529	267.556
361	0	29	23.05	2	5.55	67.31	1.61798	166.292	0.320225	478.921
362	0	28	25.07	2	100	34.77	2.40252	112.579	0.440252	430.05
363	0	41	26.64	2	13.51	40.19	1.3	106.429	0.225	387.4
364	0	47	18.07	2	56	67.13	1.08609	65.894	0.145695	216.132
365	0	26	17.65	2	9.49	106.4	3.62766	159.574	0.101064	1088.3
366	0	30	23.83	2	23.1	68.52	1.94472	151.256	0.306533	585.362
367	0	28	18.67	2	36.79	15	1.51042	157.292	0.203125	456.146
368	0	41	21.34	2	5.02	86.07	1.65455	183.636	0.115152	501.327
369	0	47	21.45	2	4.88	49.46	1.25143	173.714	0.337143	380.434
370	0	26	26.35	2	53.96	121	1.27308	117.308	0.111538	388.288
371	0	30	19.71	2	17.34	84.62	1.60584	223.358	0.277372	491.387
372	0	36	20.2	2	21.38	23.56	2.60248	190.683	0.298137	798.963
373	0	39	21.08	2	16.49	58.2	1.88298	163.83	0.303191	579.957
374	0	29	23.19	2	8.46	35.53	1.92169	186.145	0.0963855	593.801
375	0	37	28.6	2	28.96	110.2	1.35185	191.358	0.154321	419.074
376	0	38	20.28	2	17.04	48.62	1.85	172.778	0.211111	575.35
377	0	73	24.44	1	10.07	76.28	1.32917	130	0.191667	414.7
378	0	37	19.61	2	10.5	43.45	2.55128	200.641	0.339744	798.551
379	0	38	21.05	2	10.85	33.27	2.72455	188.024	0.113772	855.509
380	0	36	22.48	2	19.12	48.88	3.46739	342.391	0.336957	1092.23
381	0	33	21.09	2	16.9	54.65	1.87603	130.579	0.0826446	592.826
382	0	46	21.6	2	10.49	55.67	2.05138	85.7708	0.0750988	445.15
383	0	32	18.29	2	33.15	33.45	1.91018	190.419	0.323353	607.437
384	0	31	22.6	2	140	63.27	4.31633	296.939	0.193878	1256.05
385	0	29	19.49	2	21.89	49.76	2.12579	201.258	0.119497	680.252
386	0	28	17.93	2	34.61	124.88	1.24771	101.376	0.087156	275.743
387	0	36	19.47	2	7.8	67.3	1.59813	150.467	0.126168	514.598
388	0	38	21.88	2	8.51	52.16	1.7967	122.527	0.313187	400.665
389	0	46	21.76	2	11.73	40.37	2.66667	234.188	0.17094	730.667
390	0	23	29.69	2	4.95	27.6	3.84685	355.856	0.171171	1519.5
391	0	80	22.31	1	20.88	45.3	1.14741	90.0398	0.155378	259.315
